# Supplementary material for: Theranostic Potential of Adaptive Cold Atmospheric Plasma with Temozolomide to Checkmate Glioblastoma: An In Vitro Study
Source: Cancers (Basel). 2022 Jun 25;14(13):3116. doi: 10.3390/cancers14133116 (PMC9264842; doi:10.3390/cancers14133116)
Supplement: Supplementary file 1 [file cancers-14-03116-s001.zip]

Archive with 1 entries (1 files):
- cancers-1759453-supplementary.pdf
